# Supplementary material for: Cytochrome c Deficiency Differentially Affects the In Vivo Mitochondrial Electron Partitioning and Primary Metabolism Depending on the Photoperiod
Source: Plants (Basel). 2021 Feb 26;10(3):444. doi: 10.3390/plants10030444 (PMC7996904; doi:10.3390/plants10030444)
Supplement: Supplementary file 1 [file plants-10-00444-s001.zip › Florez-Sarasa et al_Plants_Supplementary Material/Table S2.xlsx]

## Sheet: Overview
Table S2. Overview of the metabolite reporting list.
GC-TOF-MS metabolites
	A	B	C	D	E	F	G	H	I
1
2	Experiment title:		Metabolite profiles of cytc mutants under different photoperiods
3	Organism/Plant species:		Arabidopsis thaliana
4	Organ/tissue:		Leaves
5	Analytical tool:		GC-TOF-MS
6
7	Peak/compound no.- number referenced back to the main text
8	Ret . Time- Time expected, Tag Time Index and Time deviation
9	Putative Name- putative identification of the metabolite/derivative
10	Corresponding metabolite name in literature
11	Mol. Formula- molecular formula of the metabolite or its FA adduct;
12	Mass to charge ratio (m/z)
13	(S)- identification confirmed by a standard compound
14	I, II, III- different isomers
15	Identification level (A; B; C; D)- (A) standard or NMR; (B) MS/MS; (C) MSE; (D) MS only
16
17	Peak/Compound no.	Time Expected	Tag Time Index	Time Deviation	Putative metabolite name (Derivative)	Corresponding Metabolite in Literature	Metabolite Class	Mol formula	Mass to charge ratio (m/z)	Species detected before	References	Identification level (A-D)
18	1	531145	532958	0.51	M000011_A164001-101_METB_531145_TOF_Phenylalanine, DL- (2TMS)	phenylalanine	Acid (Amino)	C9H11NO2	192	Tomato, Arabidopsis, potato, grapevine		A
19	2	790560	790436	-0.04	M000012_A223001-101_METB_790560_TOF_Tryptophan, L- (3TMS)	tryptophan	Acid (Amino)	C11H12N2O2	202	Tomato, Arabidopsis, potato, grapevine		A
20	3	550100	552267	0.38	M000013_A168001-101_METB_550100_TOF_Asparagine, DL- (3TMS)	asparagine	Acid (Amino)	C4H8N2O3	116	Tomato, Arabidopsis, potato, grapevine		A
21	4	357523	357277	-0.04	M000015_A138001-101_METB_357523_TOF_Serine, DL- (3TMS)	serine	Acid (Amino)	C3H7NO3	204	Tomato, Arabidopsis, potato, grapevine		A
22	5	319193	319131	0.01	M000017_A132002-101_METB_319193_TOF_Isoleucine, L- (2TMS)	isoleucine	Acid (Amino)	C6H13NO2	158	Tomato, Arabidopsis, potato, grapevine		A
23	6	474325	474198	-0.03	M000018_A152001-101_METB_474325_TOF_Methionine, DL- (2TMS)	methionine	Acid (Amino)	C5H11NO2S	176	Tomato, Arabidopsis, potato, grapevine		A
24	7	404940	406093	0.34	M000019_A146001-101_METB_404940_TOF_Homoserine, DL- (3TMS)	homoserine	Acid (Amino)	C4H9NO3	218	Tomato, Arabidopsis, potato, grapevine		A
25	8	208565	208646	-0.18	M000026_A110001-101_METB_208565_TOF_Alanine, DL- (2TMS)	alanine	Acid (Amino)	C3H7NO2	116	Tomato, Arabidopsis, potato, grapevine		A
26	9	394250	394009	-0.05	M000027_A144001-101_METB_394250_TOF_Alanine, beta- (3TMS)	beta-alanine	Acid (Amino)	C3H7NO2	174	Tomato, Arabidopsis, potato, grapevine		A
27	10	570427	573786	0.57	M000028_A182002-101_METB-METB_570427_TOF_Ornithine, DL- (4TMS)	ornithine	Acid (Amino)	C5H12N2O2	142	Tomato, Arabidopsis, potato, grapevine		A
28	11	338693	338714	0.11	M000029_A132003-101_METB_338693_TOF_Proline, L- (2TMS)	proline	Acid (Amino)	C5H9NO2	142	Tomato, Arabidopsis, potato, grapevine		A
29	12	271580	271942	0.24	M000030_A122001-101_METB_271580_TOF_Valine, DL- (2TMS)	valine	Acid (Amino)	C5H11NO2	144	Tomato, Arabidopsis, potato, grapevine		A
30	13	325180	325216	-0.05	M000031_A133001-101_METB_325180_TOF_Glycine (3TMS)	glycine	Acid (Amino)	C2H5NO2	174	Tomato, Arabidopsis, potato, grapevine		A
31	14	598300	600938	0.53	M000032_A178001-101_METB_598300_TOF_Glutamine, DL- (3TMS)	glutamine	Acid (Amino)	C5H10N2O3	156	Tomato, Arabidopsis, potato, grapevine		A
32	15	457283	456979	0.05	M000033_A152002-101_METB_457283_TOF_Aspartic acid, L- (3TMS)	aspartate	Acid (Amino)	C4H7NO4	232	Tomato, Arabidopsis, potato, grapevine		A
33	16	448453	448225	-0.03	M000034_A153001-101_METB_448453_TOF_Proline, 4-hydroxy-, DL-, trans- (3TMS)	4-hydroxyproline	Acid (Amino)	C5H9NO3	140	Tomato, Arabidopsis, potato, grapevine		A
34	17	658337	658524	0.03	M000035_A194002-101_METB_658337_TOF_Tyrosine, DL- (3TMS)	tyrosine	Acid (Amino)	C9H11NO3	218	Tomato, Arabidopsis, potato, grapevine		A
35	18	507780	508592	0.14	M000036_A163001-101_METB_507780_TOF_Glutamic acid, DL- (3TMS)	glutamate	Acid (Amino)	C5H9NO4	246	Tomato, Arabidopsis, potato, grapevine		A
36	19	679450	677564	-0.25	M000039_A192006-101_METB_679450_TOF_Histidine, L- (3TMS)	histidine	Acid (Amino)	C6H9N3O2	154	Tomato, Arabidopsis, potato, grapevine		A
37	20	590400	593675	0.51	M000040_A189002-101_METB_590400_TOF_Glucose, D- (1MEOX) (5TMS)	glucose	Sugar (Hexose, aldose)	C6H12O6	160	Tomato, Arabidopsis, potato, grapevine		A
38	21	840783	840812	0	M000044_A264001-101_METB_840783_TOF_Sucrose, D- (8TMS)	sucrose	Sugar (Disaccharide)	C12H22O11	361	Tomato, Arabidopsis, potato, grapevine		A
39	22	870355	869477	-0.11	M000048_A274001-101_METB_870355_TOF_Maltose, D- (1MEOX) (8TMS)	maltose	Sugar (Disaccharide)	C12H22O11	204	Tomato, Arabidopsis, potato, grapevine		A
40	23	1033367	1032220	-0.07	M000049_A337002-101_METB_1033367_TOF_Raffinose (11TMS)	raffinose	Sugar (Trisaccharide)	C18H32O16	217	Tomato, Arabidopsis, potato, grapevine		A
41	24	291783	291980	0.06	M000053_A129003-101_METB_291783_TOF_Glycerol (3TMS)	glycerol	Polyol	C3H8O3	205	Tomato, Arabidopsis, potato, grapevine		A
42	25	408455	408073	-0.11	M000054_A150002-101_METB_408455_TOF_Erythritol (4TMS)	erythritol	Polyol	C4H10O4	217	Tomato, Arabidopsis, potato, grapevine		A
43	26	653910	654644	0.12	M000060_A209002-101_METB_653910_TOF_Inositol, myo- (6TMS)	myo-inositol	Polyol	C6H12O6	305	Tomato, Arabidopsis, potato, grapevine		A
44	27	440995	440638	-0.09	M000065_A149001-101_METB_440995_TOF_Malic acid, DL- (3TMS)	malate	Acid	C4H6O5	233	Tomato, Arabidopsis, potato, grapevine		A
45	28	371255	371372	0.02	M000067_A137001-101_METB_371255_TOF_Fumaric acid (2TMS)	fumarate	Acid	C4H4O4	245	Tomato, Arabidopsis, potato, grapevine		A
46	29	592883	595766	0.49	M000069_A182004-101_METB-METB_592883_TOF_Citric acid (4TMS)	citrate	Acid	C6H8O7	273	Tomato, Arabidopsis, potato, grapevine		A
47	30	222650	222176	-0.22	M000071_A104002-101_METB_222650_TOF_Pyruvic acid (1MEOX) (1TMS)	pyruvate	Acid (Oxo)	C3H4O3	174	Tomato, Arabidopsis, potato, grapevine		A
48	31	345050	344483	-0.16	M000073_A135003-101_METB_345050_TOF_Glyceric acid, DL- (3TMS)	glycerate	Acid	C3H6O4	189	Tomato, Arabidopsis, potato, grapevine		A
49	32	365427	365082	-0.12	M000074_A134001-101_METB_365427_TOF_Succinic acid (2TMS)	succinate	Acid	C4H6O4	247	Tomato, Arabidopsis, potato, grapevine		A
50	33	333520	332787	-0.23	M000075_A129001-101_METB_333520_TOF_Phosphoric acid (3TMS)	phosphate	Phosphate	H3O4P	299	Tomato, Arabidopsis, potato, grapevine		A
51	34	458330	457572	-0.18	M000078_A156001-101_METB_458330_TOF_Threonic acid (4TMS)	threonate	Acid (polyhydroxy)	C4H8O5	117	Tomato, Arabidopsis, potato, grapevine		A
52	35	638360	639647	0.2	M000081_A191004-101_METB_638360_TOF_Tyramine (3TMS)	tyramine	Amine	C8H11NO	174	Tomato, Arabidopsis, potato, grapevine		A
53	36	624990	626668	0.3	M000082_A185002-101_METB-METB_624990_TOF_Dehydroascorbic acid dimer (TMS)	dehydroascorbate	Acid	C6H6O6	173	Tomato, Arabidopsis, potato, grapevine		A
54	37	723585	723886	0.05	M000106_A226002-101_METB_723585_TOF_Spermidine (5TMS)	spermidine	Amine	C7H19N3	174	Tomato, Arabidopsis, potato, grapevine		A
55	38	909948	916136	0.68	M000107_A287001-101_METB_909948_TOF_Isomaltose (1MEOX) (8TMS)	isomaltose	Sugar (Disaccharide)		204	Tomato, Arabidopsis, potato, grapevine		A
56	39	452200	452228	0.25	M000114_A153003-101_METB_452200_TOF_Butyric acid, 4-amino- (3TMS)	GABA	Acid (Amino)	C4H9NO2	174	Tomato, Arabidopsis, potato, grapevine		A
57	40	517180	518764	-0.1	M000186_A175002-101_METB-METB_517180_TOF_Putrescine (4TMS)	putrescine	Amine	C4H12N2	174	Tomato, Arabidopsis, potato, grapevine		A
58	41	348220	348090	-0.18	M000347_A128003-101_CONT-METB_348220_TOF_Benzoic acid (1TMS)	benzoate	Aromatic	C7H6O2	179	Tomato, Arabidopsis, potato, grapevine		A
59	42	386210	386006	0.17	M000457_A133004-101_METB_386210_TOF_Nicotinic acid (1TMS)	nicotinate	Base	C6H5NO2	180	Tomato, Arabidopsis, potato, grapevine		A
60	43	781350	779267	-0.25	M000513_A235002-101_METB-METB_781350_TOF_Glucose-6-phosphate (1MEOX) (6TMS)	glucose-6-P	Phosphate	C6H13O9P	387	Tomato, Arabidopsis, potato, grapevine		A
61	44	515530	516370	0.22	M000590_A172002-101_METB_515530_TOF_Rhamnose, DL- (1MEOX) (4TMS)	rhamnose	Sugar (Hexose, deoxy)	C6H12O5	117	Tomato, Arabidopsis, potato, grapevine		A
62	45	579380	582620	0.56	M000606_A187002-101_METB_579380_TOF_Fructose, D- (1MEOX) (5TMS)	fructose	Sugar (Hexose, ketose)	C6H12O6	307	Tomato, Arabidopsis, potato, grapevine		A
63	46	618870	619729	0.12	M000639_A189003-101_METB_618870_TOF_Galactonic acid-1,4-lactone, D(-)- (4TMS)	galactonate-1_4-lactone	Acid (polyhydroxy)	C6H10O6	217	Tomato, Arabidopsis, potato, grapevine		A
64	47	876240	875411	-0.07	M000671_A274002-101_METB_876240_TOF_Trehalose, alpha,alpha'-, D- (8TMS)	trehalose	Sugar (Disaccharide)	C12H22O11	191	Tomato, Arabidopsis, potato, grapevine		A
65	48	940280	939229	-0.11	M000673_A299002-101_METB_940280_EIROE_Galactinol (9TMS)	galactinol	Polyol	C12H22O11	204	Tomato, Arabidopsis, potato, grapevine		A
65	49	523847	524818		M000571_A158004-101_METB_523847_TOF_Glutaric acid, 2-oxo- (1MEOX) (2TMS)	oxoglutarate	Acid (Oxo)	C5H6O5	198	Tomato, Arabidopsis, potato, grapevine		A

## Sheet: Checklist
	Table S2. Metabolite Reporting Guidelines (Checklist table)
	Level	Aspect	Information	Fill in
	general aspect	Type of metabolome analysis	targeted metabolite analysis	performed
			non-targeted metabolite class scale profiling	not performed
			non-targeted metabolome scale profiling	not performed
			non-targeted finger printing of mass features	not performed
		Type of quantification	absolute or quantification	Relative quantification
		Type of reference samples	chemically defined	-
			biologically defined	-
		Type of replication	analytical (same analytical sample preparation)	1
			technological (same biological preparation)	1
			biological (same experimental condition)	5
			full experiment	1
		Type of technology	reference publication	Lisec et al (2006)
		Sample preparation		chemical derivatized
			method of chromatography/separation	Lisec et al (2006)
			method of ionization	- 70 MeVolt hard ionization
			method of detection	electron impact ionization
	metabolite/mass feature	Metabolite	metabolite name	see table 2
			metabolite sum formula	see table 2
			metabolite structure and public source of metabolite identifier	Metabolites were identified in comparison to database entries of authentic standards (Kopka et al., 2005; Schauer et al., 2005).
		Identification	identification process	manually supervized with TagFinder software
			by authentic mass isotopomer added to one or all biological sample(s)	not performed
			by authentic reference compound within a co-processed reference mixture	not performed
			by authentic reference compound previously mapped to the analytical system	not performed
			reference library	Metabolites were identified in comparison to database entries of authentic standards (Kopka et al., 2005; Schauer et al., 2005)
			type of mass spectrum
			by match of molecular mass (single mass fragment)	A minimum of 3 unique mass fragments was required for the relative quantification of metabolite pool sizes
			by match of fragments	YES
			by match of fragmentation pattern	YES
			by match of mass spectrum to reference library	Mass spectral matching thresholds were: Match > 650 (best match = 1000) and RI-deviation < 1.0%
			type of retention index
			by match of retention time (index) to reference library	fatty acid methylesters (FAMEs)
		Quantification	type of quantification	relative quantification by internal standard and sample fresh weight
		Validity testing	Recovery testing (chemical analog)	not performed
			Recovery testing (internally added mass isotopomer)	not performed
			Recovery testing (mixture of most divergent samples from the experiment)	not performed
			Test for linear range	not performed
			Limit of quantification (LOQ)	not performed
			Limit of detection (LOD)	not performed
			Mass spectral matching thresholds were: Match > 650 (best match = 1000) and RI-deviation < 1.0%
